# Supplementary material for: Regulation of ammonium acquisition and use in Oryza longistaminata ramets under nitrogen source heterogeneity
Source: Plant Physiol. 2022 Feb 4;188(4):2364–76. doi: 10.1093/plphys/kiac025 (PMC8968255; doi:10.1093/plphys/kiac025)
Supplement: kiac025_Supplementary_Data [file kiac025_supplementary_data.zip]

Archive with 2 entries (2 files):
- Supplemental Fig S1 to S7.pdf
- TablesS1_S9.xlsx
